# Supplementary material for: Lignin Degradation by Klebsiella aerogenes TL3 under Anaerobic Conditions
Source: Molecules. 2024 May 7;29(10):2177. doi: 10.3390/molecules29102177 (PMC11124209; doi:10.3390/molecules29102177)
Supplement: Supplementary file 1 [file molecules-29-02177-s001.zip]

Archive with 1 entries (1 files):
- molecules-2976010-supplementary.pdf
